# Supplementary material for: Measurement of the superfluid fraction of a supersolid by Josephson effect
Source: Nature. 2024 May 8;629(8013):773–7. doi: 10.1038/s41586-024-07361-9 (PMC11111407; doi:10.1038/s41586-024-07361-9)
Supplement: Supplementary file 2 — Source Data Fig. 2 [file 41586_2024_7361_MOESM2_ESM.xls]

## Sheet: Z experimental
Time (ms)	Z (%)	Error Z
0	1.06069	3.12404
10	-4.35639	3.57927
20	-3.97357	3.54557
30	-1.05657	5.29908
40	1.13066	3.59766
50	1.91131	1.76431
60	3.29895	2.09514
70	0.944584	3.83992
80	0.153844	3.87749
90	-3.61798	3.41131
100	0.21669	3.7733

## Sheet: Z numerical
Time (ms)	Z (%)
0.00555556	-0.420568
0.116667	-0.451679
0.227778	-0.484393
0.338889	-0.515123
0.45	-0.545638
0.561111	-0.577585
0.672222	-0.607509
0.783333	-0.637126
0.894444	-0.666398
1.00556	-0.697047
1.11667	-0.725639
1.22778	-0.753947
1.33889	-0.781895
1.45	-0.811139
1.56111	-0.838414
1.67222	-0.865327
1.78333	-0.891966
1.89444	-0.918262
2.00556	-0.945897
2.11667	-0.971761
2.22778	-0.997446
2.33889	-1.02295
2.45	-1.04979
2.56111	-1.07502
2.67222	-1.10015
2.78333	-1.1253
2.89444	-1.15187
3.00556	-1.17697
3.11667	-1.2035
3.22778	-1.22859
3.33889	-1.25528
3.45	-1.28063
3.56111	-1.30764
3.67222	-1.33335
3.78333	-1.36068
3.89444	-1.38823
4.00556	-1.41451
4.11667	-1.44258
4.22778	-1.47088
4.33889	-1.49797
4.45	-1.52679
4.56111	-1.55585
4.67222	-1.58518
4.78333	-1.61314
4.89444	-1.64303
5.00556	-1.67318
5.11667	-1.70197
5.22778	-1.73267
5.33889	-1.76363
5.45	-1.79301
5.56111	-1.82435
5.67222	-1.85407
5.78333	-1.88579
5.89444	-1.91582
6.00556	-1.94597
6.11667	-1.97827
6.22778	-2.00873
6.33889	-2.03924
6.45	-2.06992
6.56111	-2.10069
6.67222	-2.1339
6.78333	-2.16505
6.89444	-2.19402
7.00556	-2.22552
7.11667	-2.25728
7.22778	-2.28933
7.33889	-2.31901
7.45	-2.35145
7.56111	-2.38159
7.67222	-2.41462
7.78333	-2.44797
7.89444	-2.47877
8.00556	-2.51262
8.11667	-2.54383
8.22778	-2.57817
8.33889	-2.61282
8.45	-2.6447
8.56111	-2.67974
8.67222	-2.71492
8.78333	-2.74723
8.89444	-2.78269
9.00556	-2.81829
9.11667	-2.85395
9.22778	-2.88958
9.33889	-2.92518
9.45	-2.96069
9.56111	-2.9961
9.67222	-3.03139
9.78333	-3.06656
9.89444	-3.0982
10.0056	-3.13298
10.1167	-3.16758
10.2278	-3.20194
10.3389	-3.23608
10.45	-3.26996
10.5611	-3.30355
10.6722	-3.33334
10.7833	-3.36631
10.8944	-3.39899
11.0056	-3.42781
11.1167	-3.45992
11.2278	-3.49178
11.3389	-3.51984
11.45	-3.55131
11.5611	-3.58259
11.6722	-3.61004
11.7833	-3.64098
11.8944	-3.67174
12.0056	-3.7023
12.1167	-3.73268
12.2278	-3.75907
12.3389	-3.78901
12.45	-3.81871
12.5611	-3.84811
12.6722	-3.87722
12.7833	-3.90602
12.8944	-3.93053
13.0056	-3.95859
13.1167	-3.98626
13.2278	-4.01348
13.3389	-4.04024
13.45	-4.06244
13.5611	-4.08819
13.6722	-4.10938
13.7833	-4.13424
13.8944	-4.15449
14.0056	-4.17848
14.1167	-4.19783
14.2278	-4.221
14.3389	-4.23953
14.45	-4.26199
14.5611	-4.27973
14.6722	-4.30148
14.7833	-4.31839
14.8944	-4.33938
15.0056	-4.35549
15.1167	-4.3758
15.2278	-4.39585
15.3389	-4.41091
15.45	-4.43032
15.5611	-4.44941
15.6722	-4.46331
15.7833	-4.4817
15.8944	-4.49477
16.0056	-4.51246
16.1167	-4.52979
16.2278	-4.54153
16.3389	-4.55798
16.45	-4.56868
16.5611	-4.58431
16.6722	-4.59406
16.7833	-4.60891
16.8944	-4.61767
17.0056	-4.63159
17.1167	-4.63925
17.2278	-4.65214
17.3389	-4.65865
17.45	-4.67047
17.5611	-4.6818
17.6722	-4.68661
17.7833	-4.69688
17.8944	-4.70654
18.0056	-4.71559
18.1167	-4.71791
18.2278	-4.72557
18.3389	-4.73255
18.45	-4.73876
18.5611	-4.74424
18.6722	-4.74895
18.7833	-4.74699
18.8944	-4.75027
19.0056	-4.75283
19.1167	-4.75465
19.2278	-4.75571
19.3389	-4.75602
19.45	-4.75558
19.5611	-4.7489
19.6722	-4.74715
19.7833	-4.74475
19.8944	-4.74169
20.0056	-4.73261
20.1167	-4.72831
20.2278	-4.72336
20.3389	-4.71273
20.45	-4.70672
20.5611	-4.70017
20.6722	-4.6881
20.7833	-4.68052
20.8944	-4.66761
21.0056	-4.65913
21.1167	-4.64547
21.2278	-4.63623
21.3389	-4.62662
21.45	-4.61201
21.5611	-4.60178
21.6722	-4.58674
21.7833	-4.57607
21.8944	-4.56526
22.0056	-4.55425
22.1167	-4.54303
22.2278	-4.53155
22.3389	-4.51972
22.45	-4.50762
22.5611	-4.49513
22.6722	-4.4823
22.7833	-4.46904
22.8944	-4.45538
23.0056	-4.44567
23.1167	-4.43096
23.2278	-4.4157
23.3389	-4.3998
23.45	-4.38334
23.5611	-4.36623
23.6722	-4.34847
23.7833	-4.33009
23.8944	-4.30645
24.0056	-4.28665
24.1167	-4.26616
24.2278	-4.24503
24.3389	-4.21865
24.45	-4.19618
24.5611	-4.17314
24.6722	-4.14492
24.7833	-4.12082
24.8944	-4.09165
25.0056	-4.06665
25.1167	-4.04124
25.2278	-4.01095
25.3389	-3.98492
25.45	-3.95862
25.5611	-3.9277
25.6722	-3.90107
25.7833	-3.87432
25.8944	-3.84738
26.0056	-3.81598
26.1167	-3.78887
26.2278	-3.76165
26.3389	-3.73442
26.45	-3.70709
26.5611	-3.6797
26.6722	-3.65222
26.7833	-3.62468
26.8944	-3.59704
27.0056	-3.56929
27.1167	-3.54142
27.2278	-3.51335
27.3389	-3.48895
27.45	-3.46038
27.5611	-3.42779
27.6722	-3.39887
27.7833	-3.37346
27.8944	-3.34413
28.0056	-3.31096
28.1167	-3.28128
28.2278	-3.25145
28.3389	-3.22144
28.45	-3.19123
28.5611	-3.16089
28.6722	-3.13046
28.7833	-3.09989
28.8944	-3.06925
29.0056	-3.03851
29.1167	-3.00456
29.2278	-2.97375
29.3389	-2.94295
29.45	-2.90924
29.5611	-2.87856
29.6722	-2.84792
29.7833	-2.81446
29.8944	-2.78391
30.0056	-2.75065
30.1167	-2.72022
30.2278	-2.68721
30.3389	-2.65689
30.45	-2.62412
30.5611	-2.59149
30.6722	-2.56152
30.7833	-2.52919
30.8944	-2.49943
31.0056	-2.46732
31.1167	-2.4376
31.2278	-2.40562
31.3389	-2.376
31.45	-2.34415
31.5611	-2.31465
31.6722	-2.28292
31.7833	-2.25125
31.8944	-2.22182
32.0056	-2.19026
32.1167	-2.16094
32.2278	-2.12949
32.3389	-2.10026
32.45	-2.07103
32.5611	-2.03965
32.6722	-2.01039
32.7833	-1.97896
32.8944	-1.94969
33.0056	-1.91825
33.1167	-1.88893
33.2278	-1.85736
33.3389	-1.82796
33.45	-1.79851
33.5611	-1.76677
33.6722	-1.73721
33.7833	-1.70761
33.8944	-1.67791
34.0056	-1.64579
34.1167	-1.61585
34.2278	-1.58573
34.3389	-1.55548
34.45	-1.52506
34.5611	-1.49447
34.6722	-1.46371
34.7833	-1.43527
34.8944	-1.40412
35.0056	-1.37277
35.1167	-1.34121
35.2278	-1.30946
35.3389	-1.28024
35.45	-1.24824
35.5611	-1.21611
35.6722	-1.18662
35.7833	-1.15427
35.8944	-1.12181
36.0056	-1.09205
36.1167	-1.05942
36.2278	-1.02956
36.3389	-0.996846
36.45	-0.966975
36.5611	-0.934226
36.6722	-0.904428
36.7833	-0.874688
36.8944	-0.842121
37.0056	-0.812613
37.1167	-0.783282
37.2278	-0.754121
37.3389	-0.725123
37.45	-0.696252
37.5611	-0.670452
37.6722	-0.641838
37.7833	-0.613286
37.8944	-0.584829
38.0056	-0.556449
38.1167	-0.528165
38.2278	-0.499956
38.3389	-0.47174
38.45	-0.443584
38.5611	-0.41549
38.6722	-0.384808
38.7833	-0.35425
38.8944	-0.32644
39.0056	-0.296121
39.1167	-0.265913
39.2278	-0.235895
39.3389	-0.206032
39.45	-0.176385
39.5611	-0.146924
39.6722	-0.115243
39.7833	-0.0862245
39.8944	-0.057375
40.0056	-0.0287275
40.1167	-0.000257907
40.2278	0.027933
40.3389	0.0558504
40.45	0.0834708
40.5611	0.110744
40.6722	0.137765
40.7833	0.164483
40.8944	0.190952
41.0056	0.217157
41.1167	0.243129
41.2278	0.26892
41.3389	0.294539
41.45	0.320075
41.5611	0.345508
41.6722	0.370891
41.7833	0.396233
41.8944	0.421604
42.0056	0.449107
42.1167	0.474648
42.2278	0.500377
42.3389	0.52839
42.45	0.554597
42.5611	0.581159
42.6722	0.608148
42.7833	0.63791
42.8944	0.665952
43.0056	0.696979
43.1167	0.726209
43.2278	0.75604
43.3389	0.786445
43.45	0.817496
43.5611	0.849182
43.6722	0.881475
43.7833	0.914348
43.8944	0.947734
44.0056	0.981655
44.1167	1.01601
44.2278	1.04736
44.3389	1.08246
44.45	1.11421
44.5611	1.14605
44.6722	1.18175
44.7833	1.21371
44.8944	1.24559
45.0056	1.27743
45.1167	1.30918
45.2278	1.34082
45.3389	1.37232
45.45	1.40357
45.5611	1.43462
45.6722	1.46084
45.7833	1.49132
45.8944	1.52159
46.0056	1.55158
46.1167	1.58131
46.2278	1.61072
46.3389	1.63988
46.45	1.66875
46.5611	1.69743
46.6722	1.72588
46.7833	1.75412
46.8944	1.78683
47.0056	1.81466
47.1167	1.84239
47.2278	1.8745
47.3389	1.9064
47.45	1.93366
47.5611	1.96515
47.6722	2.00072
47.7833	2.03165
47.8944	2.06237
48.0056	2.0928
48.1167	2.12702
48.2278	2.16077
48.3389	2.19007
48.45	2.22292
48.5611	2.25525
48.6722	2.28331
48.7833	2.31465
48.8944	2.34547
49.0056	2.37571
49.1167	2.40168
49.2278	2.43076
49.3389	2.45925
49.45	2.48724
49.5611	2.51107
49.6722	2.53801
49.7833	2.56083
49.8944	2.58314
50.0056	2.6087
50.1167	2.6302
50.2278	2.65138
50.3389	2.67218
50.45	2.69269
50.5611	2.71684
50.6722	2.73272
50.7833	2.75228
50.8944	2.77152
51.0056	2.7905
51.1167	2.80917
51.2278	2.82756
51.3389	2.84563
51.45	2.86334
51.5611	2.87588
51.6722	2.89282
51.7833	2.90944
51.8944	2.92565
52.0056	2.94144
52.1167	2.95669
52.2278	2.96581
52.3389	2.97977
52.45	2.98728
52.5611	2.9998
52.6722	3.00561
52.7833	3.01659
52.8944	3.02065
53.0056	3.02377
53.1167	3.03232
53.2278	3.03367
53.3389	3.03414
53.45	3.03371
53.5611	3.03247
53.6722	3.03041
53.7833	3.02759
53.8944	3.02407
54.0056	3.01988
54.1167	3.0151
54.2278	3.00316
54.3389	3.00397
54.45	2.99776
54.5611	2.99119
54.6722	2.98431
54.7833	2.9771
54.8944	2.97594
55.0056	2.96817
55.1167	2.9663
55.2278	2.96404
55.3389	2.96138
55.45	2.9583
55.5611	2.95481
55.6722	2.95092
55.7833	2.9466
55.8944	2.94187
56.0056	2.94202
56.1167	2.9363
56.2278	2.93012
56.3389	2.92848
56.45	2.92126
56.5611	2.91349
56.6722	2.90997
56.7833	2.90112
56.8944	2.89174
57.0056	2.88186
57.1167	2.87579
57.2278	2.86469
57.3389	2.85298
57.45	2.84071
57.5611	2.82372
57.6722	2.81028
57.7833	2.7962
57.8944	2.7775
58.0056	2.76216
58.1167	2.74224
58.2278	2.72169
58.3389	2.70052
58.45	2.67874
58.5611	2.65633
58.6722	2.63324
58.7833	2.60949
58.8944	2.58511
59.0056	2.56012
59.1167	2.53447
59.2278	2.50816
59.3389	2.48124
59.45	2.45372
59.5611	2.4256
59.6722	2.3969
59.7833	2.36768
59.8944	2.33795
60.0056	2.31194
60.1167	2.28136
60.2278	2.25458
60.3389	2.22318
60.45	2.19565
60.5611	2.16779
60.6722	2.13958
60.7833	2.11097
60.8944	2.08194
61.0056	2.05254
61.1167	2.02276
61.2278	1.9926
61.3389	1.96209
61.45	1.93121
61.5611	1.89998
61.6722	1.86845
61.7833	1.83666
61.8944	1.80464
62.0056	1.77243
62.1167	1.74006
62.2278	1.70751
62.3389	1.67483
62.45	1.6379
62.5611	1.60505
62.6722	1.57211
62.7833	1.53909
62.8944	1.506
63.0056	1.47283
63.1167	1.43961
63.2278	1.40635
63.3389	1.37306
63.45	1.34356
63.5611	1.3101
63.6722	1.27659
63.7833	1.24675
63.8944	1.21303
64.0056	1.18288
64.1167	1.14887
64.2278	1.11835
64.3389	1.08407
64.45	1.05322
64.5611	1.0187
64.6722	0.987531
64.7833	0.956181
64.8944	0.921406
65.0056	0.889823
65.1167	0.85502
65.2278	0.820281
65.3389	0.788627
65.45	0.754056
65.5611	0.719591
65.6722	0.685277
65.7833	0.653829
65.8944	0.619734
66.0056	0.585775
66.1167	0.551919
66.2278	0.515659
66.3389	0.482021
66.45	0.448498
66.5611	0.41505
66.6722	0.37936
66.7833	0.346164
66.8944	0.313041
67.0056	0.277756
67.1167	0.24479
67.2278	0.2119
67.3389	0.176815
67.45	0.143967
67.5611	0.111093
67.6722	0.0781351
67.7833	0.0429554
67.8944	0.00979696
68.0056	-0.0234928
68.1167	-0.0570065
68.2278	-0.0907428
68.3389	-0.124724
68.45	-0.159007
68.5611	-0.191248
68.6722	-0.226175
68.7833	-0.26145
68.8944	-0.294705
69.0056	-0.328309
69.1167	-0.364796
69.2278	-0.399177
69.3389	-0.43387
69.45	-0.468999
69.5611	-0.504521
69.6722	-0.540488
69.7833	-0.576852
69.8944	-0.613582
70.0056	-0.650738
70.1167	-0.685476
70.2278	-0.723347
70.3389	-0.76154
70.45	-0.800056
70.5611	-0.838817
70.6722	-0.880502
70.7833	-0.919652
70.8944	-0.958881
71.0056	-0.99823
71.1167	-1.03759
71.2278	-1.07953
71.3389	-1.11879
71.45	-1.1579
71.5611	-1.1993
71.6722	-1.23796
71.7833	-1.27873
71.8944	-1.31904
72.0056	-1.35669
72.1167	-1.39611
72.2278	-1.43495
72.3389	-1.47326
72.45	-1.51098
72.5611	-1.54816
72.6722	-1.58477
72.7833	-1.62085
72.8944	-1.65636
73.0056	-1.6913
73.1167	-1.72576
73.2278	-1.75972
73.3389	-1.79329
73.45	-1.82646
73.5611	-1.86086
73.6722	-1.89329
73.7833	-1.92534
73.8944	-1.95863
74.0056	-1.99008
74.1167	-2.02133
74.2278	-2.05388
74.3389	-2.08476
74.45	-2.11705
74.5611	-2.14779
74.6722	-2.18008
74.7833	-2.2109
74.8944	-2.2434
75.0056	-2.2745
75.1167	-2.30741
75.2278	-2.33894
75.3389	-2.37234
75.45	-2.40434
75.5611	-2.43655
75.6722	-2.46903
75.7833	-2.50357
75.8944	-2.53659
76.0056	-2.56984
76.1167	-2.60334
76.2278	-2.63713
76.3389	-2.67114
76.45	-2.70541
76.5611	-2.73988
76.6722	-2.77239
76.7833	-2.8073
76.8944	-2.84243
77.0056	-2.87544
77.1167	-2.91096
77.2278	-2.94425
77.3389	-2.98016
77.45	-3.01376
77.5611	-3.04751
77.6722	-3.08405
77.7833	-3.11819
77.8944	-3.15249
78.0056	-3.18975
78.1167	-3.22446
78.2278	-3.2594
78.3389	-3.29736
78.45	-3.33269
78.5611	-3.37108
78.6722	-3.40673
78.7833	-3.44537
78.8944	-3.48408
79.0056	-3.52283
79.1167	-3.56158
79.2278	-3.60027
79.3389	-3.63886
79.45	-3.67728
79.5611	-3.71553
79.6722	-3.7535
79.7833	-3.79117
79.8944	-3.82852
80.0056	-3.8655
80.1167	-3.9021
80.2278	-3.93824
80.3389	-3.97394
80.45	-4.00913
80.5611	-4.04383
80.6722	-4.08065
80.7833	-4.11439
80.8944	-4.14772
81.0056	-4.18062
81.1167	-4.21318
81.2278	-4.24546
81.3389	-4.27751
81.45	-4.31191
81.5611	-4.34361
81.6722	-4.37777
81.7833	-4.40927
81.8944	-4.44334
82.0056	-4.47478
82.1167	-4.50888
82.2278	-4.54309
82.3389	-4.57463
82.45	-4.60905
82.5611	-4.64069
82.6722	-4.67533
82.7833	-4.71011
82.8944	-4.74193
83.0056	-4.77372
83.1167	-4.80876
83.2278	-4.84054
83.3389	-4.87223
83.45	-4.90384
83.5611	-4.93172
83.6722	-4.96311
83.7833	-4.99057
83.8944	-5.02176
84.0056	-5.04881
84.1167	-5.07564
84.2278	-5.10228
84.3389	-5.12438
84.45	-5.15059
84.5611	-5.17668
84.6722	-5.20263
84.7833	-5.22382
84.8944	-5.24957
85.0056	-5.27531
85.1167	-5.2963
85.2278	-5.32211
85.3389	-5.34797
85.45	-5.37387
85.5611	-5.40471
85.6722	-5.43074
85.7833	-5.45682
85.8944	-5.48784
86.0056	-5.51888
86.1167	-5.5499
86.2278	-5.58089
86.3389	-5.61181
86.45	-5.64266
86.5611	-5.67342
86.6722	-5.70405
86.7833	-5.73924
86.8944	-5.76943
87.0056	-5.80404
87.1167	-5.83358
87.2278	-5.86737
87.3389	-5.89605
87.45	-5.92886
87.5611	-5.9611
87.6722	-5.98816
87.7833	-6.01917
87.8944	-6.04493
88.0056	-6.07453
88.1167	-6.09883
88.2278	-6.12235
88.3389	-6.14507
88.45	-6.16698
88.5611	-6.1881
88.6722	-6.20841
88.7833	-6.22333
88.8944	-6.24211
89.0056	-6.25546
89.1167	-6.27276
89.2278	-6.28461
89.3389	-6.29575
89.45	-6.30618
89.5611	-6.31599
89.6722	-6.32516
89.7833	-6.33861
89.8944	-6.34666
90.0056	-6.35419
90.1167	-6.36126
90.2278	-6.37283
90.3389	-6.379
90.45	-6.38975
90.5611	-6.40007
90.6722	-6.40482
90.7833	-6.41422
90.8944	-6.42318
91.0056	-6.43162
91.1167	-6.44486
91.2278	-6.45224
91.3389	-6.45898
91.45	-6.46502
91.5611	-6.47574
91.6722	-6.48032
91.7833	-6.48962
91.8944	-6.49259
92.0056	-6.49461
92.1167	-6.50135
92.2278	-6.50153
92.3389	-6.50071
92.45	-6.49895
92.5611	-6.49619
92.6722	-6.49248
92.7833	-6.48779
92.8944	-6.48806
93.0056	-6.48148
93.1167	-6.47389
93.2278	-6.46536
93.3389	-6.4498
93.45	-6.43937
93.5611	-6.42806
93.6722	-6.41588
93.7833	-6.40292
93.8944	-6.38913
94.0056	-6.36854
94.1167	-6.35334
94.2278	-6.33751
94.3389	-6.32112
94.45	-6.30422
94.5611	-6.28693
94.6722	-6.26927
94.7833	-6.25137
94.8944	-6.23329
95.0056	-6.21505
95.1167	-6.20234
95.2278	-6.18387
95.3389	-6.17088
95.45	-6.15773
95.5611	-6.14443
95.6722	-6.13091
95.7833	-6.11716
95.8944	-6.10314
96.0056	-6.08881
96.1167	-6.07905
96.2278	-6.06391
96.3389	-6.04832
96.45	-6.03221
96.5611	-6.01555
96.6722	-5.99831
96.7833	-5.98046
96.8944	-5.95779
97.0056	-5.93879
97.1167	-5.91513
97.2278	-5.89097
97.3389	-5.86634
97.45	-5.84126
97.5611	-5.81576
97.6722	-5.78615
97.7833	-5.75998
97.8944	-5.73349
98.0056	-5.70305
98.1167	-5.676
98.2278	-5.64868
98.3389	-5.61754
98.45	-5.58976
98.5611	-5.56174
98.6722	-5.53349
98.7833	-5.50856
98.8944	-5.47978
99.0056	-5.45069
99.1167	-5.4249
99.2278	-5.39512
99.3389	-5.36864
99.45	-5.3418
99.5611	-5.31086
99.6722	-5.28321
99.7833	-5.25512
99.8944	-5.22289
100.006	-5.19389
100.117	-5.1607
100.228	-5.13081
100.339	-5.09672
100.45	-5.06596
100.561	-5.03104
100.672	-4.99949
100.783	-4.96758
100.894	-4.93164
101.006	-4.89907
101.117	-4.8625
101.228	-4.82938
101.339	-4.79233
101.45	-4.75513
101.561	-4.72138
101.672	-4.68743
101.783	-4.64983
101.894	-4.61566
102.006	-4.57798
102.117	-4.54369
102.228	-4.50599
102.339	-4.46835
102.45	-4.43407
102.561	-4.39658
102.672	-4.36239
102.783	-4.32516
102.894	-4.29122
103.006	-4.25437
103.117	-4.22077
103.228	-4.18439
103.339	-4.15119
103.45	-4.11815
103.561	-4.08534
103.672	-4.05271
103.783	-4.02028
103.894	-3.98807
104.006	-3.95606
104.117	-3.92428
104.228	-3.89269
104.339	-3.86136
104.45	-3.83023
104.561	-3.79712
104.672	-3.76651
104.783	-3.73613
104.894	-3.70408
105.006	-3.67243
105.117	-3.64124
105.228	-3.61049
105.339	-3.5802
105.45	-3.54882
105.561	-3.51957
105.672	-3.48938
105.783	-3.4598
105.894	-3.43084
106.006	-3.40246
106.117	-3.37466
106.228	-3.34628
106.339	-3.31964
106.45	-3.29248
106.561	-3.26695
106.672	-3.2409
106.783	-3.21537
106.894	-3.19128
107.006	-3.16666
107.117	-3.14242
107.228	-3.11853
107.339	-3.09583
107.45	-3.07241
107.561	-3.05004
107.672	-3.02679
107.783	-3.00444
107.894	-2.98198
108.006	-2.95933
108.117	-2.93638
108.228	-2.9141
108.339	-2.89028
108.45	-2.86701
108.561	-2.84314
108.672	-2.81859
108.783	-2.79326
108.894	-2.76848
109.006	-2.74143
109.117	-2.71494
109.228	-2.68756
109.339	-2.65926
109.45	-2.62828
109.561	-2.59806
109.672	-2.56694
109.783	-2.53496
109.894	-2.50214
110.006	-2.46653
110.117	-2.43223
110.228	-2.39734
110.339	-2.36193
110.45	-2.32394
110.561	-2.28772
110.672	-2.25124
110.783	-2.21243
110.894	-2.17565
111.006	-2.13671
111.117	-2.09996
111.228	-2.06335
111.339	-2.02484
111.45	-1.9887
111.561	-1.95089
111.672	-1.91551
111.783	-1.87864
111.894	-1.84423
112.006	-1.80848
112.117	-1.77335
112.228	-1.74069
112.339	-1.70693
112.45	-1.67558
112.561	-1.64321
112.672	-1.61154
112.783	-1.58217
112.894	-1.55182
113.006	-1.52359
113.117	-1.49439
113.228	-1.46569
113.339	-1.43887
113.45	-1.41099
113.561	-1.38343
113.672	-1.35748
113.783	-1.33036
113.894	-1.30342
114.006	-1.27655
114.117	-1.24976
114.228	-1.22294
114.339	-1.19611
114.45	-1.16925
114.561	-1.14235
114.672	-1.11544
114.783	-1.08849
114.894	-1.06035
115.006	-1.03337
115.117	-1.0064
115.228	-0.979429
115.339	-0.951275
115.45	-0.924308
115.561	-0.897326
115.672	-0.869211
115.783	-0.842247
115.894	-0.814126
116.006	-0.787155
116.117	-0.760131
116.228	-0.731875
116.339	-0.704675
116.45	-0.676156
116.561	-0.648662
116.672	-0.619743
116.783	-0.590555
116.894	-0.562335
117.006	-0.532523
117.117	-0.502312
117.228	-0.473104
117.339	-0.442097
117.45	-0.410615
117.561	-0.378613
117.672	-0.347646
117.783	-0.314579
117.894	-0.282621
118.006	-0.248391
118.117	-0.215398
118.228	-0.179949
118.339	-0.145862
118.45	-0.111229
118.561	-0.076054
118.672	-0.0403014
118.783	-0.00402243
118.894	0.032778
119.006	0.0700591
119.117	0.105021
119.228	0.143039
119.339	0.181409
119.45	0.216999
119.561	0.252586
119.672	0.291442
119.783	0.326967

## Sheet: Phase experimental
Time (ms)	Phase (rad)	Error phase (rad)
10	1.01839	1.04323
20	1.32813	0.531067
30	-1.4447	0.354654
40	-1.18517	0.625475
50	-0.971067	0.701564
60	0.278407	0.701564
70	0.895603	0.508133
80	1.68815	0.792808
89	0.272703	0.987671
100	-0.890839	0.746534

## Sheet: Phase numerical
Time (ms)	Phase (rad)
0.00555556	1.61738
0.561111	1.62724
0.672222	1.62792
0.783333	1.62905
0.894444	1.6299
1.00556	1.63036
1.11667	1.63063
1.22778	1.63061
1.33889	1.62959
1.45	1.62893
2.00556	1.62254
2.11667	1.62147
2.22778	1.61955
2.33889	1.61751
2.45	1.61469
2.56111	1.61243
2.67222	1.61007
2.78333	1.60761
2.89444	1.60496
3.45	1.59029
3.56111	1.5866
3.67222	1.58356
3.78333	1.58043
3.89444	1.57716
4.00556	1.57388
4.11667	1.56985
4.22778	1.56631
4.33889	1.56269
4.89444	1.54186
5.00556	1.53767
5.11667	1.53272
5.22778	1.52828
5.33889	1.52318
5.45	1.51844
5.56111	1.5137
5.67222	1.5087
5.78333	1.50313
6.22778	1.4788
6.33889	1.47428
6.45	1.46803
6.56111	1.46173
6.67222	1.45603
6.78333	1.44967
6.89444	1.44316
7.00556	1.43686
7.11667	1.43105
7.22778	1.42442
7.67222	1.40057
7.78333	1.395
7.89444	1.3886
8.00556	1.38308
8.11667	1.37737
8.22778	1.37145
8.33889	1.36584
8.45	1.35996
8.56111	1.35402
8.67222	1.34815
9.11667	1.32307
9.22778	1.31617
9.33889	1.30952
9.45	1.30259
9.56111	1.2953
9.67222	1.28805
9.78333	1.28035
9.89444	1.27263
10.0056	1.26461
10.1167	1.2553
10.5611	1.22209
10.6722	1.21292
10.7833	1.20374
10.8944	1.19433
11.0056	1.18458
11.1167	1.17488
11.2278	1.16495
11.3389	1.15494
11.45	1.14467
11.5611	1.1344
11.8944	1.08507
12.0056	1.09159
12.1167	1.08022
12.2278	1.06872
12.3389	1.05707
12.45	1.04521
12.5611	1.03313
12.6722	1.021
12.7833	1.0084
12.8944	0.995668
13.0056	0.982679
13.3389	0.942876
13.45	0.928961
13.5611	0.915132
13.6722	0.900956
13.7833	0.886796
13.8944	0.872381
14.0056	0.858235
14.1167	0.843526
14.2278	0.829059
14.3389	0.814172
14.45	0.798233
14.7833	0.754778
14.8944	0.740134
15.0056	0.724927
15.1167	0.710263
15.2278	0.6956
15.3389	0.680381
15.45	0.665802
15.5611	0.651188
15.6722	0.636289
15.7833	0.621516
15.8944	0.603437
16.1167	0.577374
16.2278	0.562514
16.3389	0.547687
16.45	0.53283
16.5611	0.517929
16.6722	0.50271
16.7833	0.48798
16.8944	0.472679
17.0056	0.457538
17.1167	0.442106
17.2278	0.427111
17.3389	0.367797
17.5611	0.380652
17.6722	0.365246
17.7833	0.349585
17.8944	0.333931
18.0056	0.318409
18.1167	0.302561
18.2278	0.286629
18.3389	0.270963
18.45	0.25511
18.5611	0.239408
18.6722	0.223389
18.7833	0.195552
19.0056	0.176041
19.1167	0.160366
19.2278	0.144502
19.3389	0.128981
19.45	0.113238
19.5611	0.0976872
19.6722	0.0820445
19.7833	0.0664394
19.8944	0.051137
20.0056	0.0357773
20.1167	0.0202669
20.2278	-0.0160868
20.3389	-0.017576
20.45	-0.0260725
20.5611	-0.0415198
20.6722	-0.0564432
20.7833	-0.0722367
20.8944	-0.0870911
21.0056	-0.102403
21.1167	-0.117158
21.2278	-0.13207
21.3389	-0.147353
21.45	-0.162211
21.5611	-0.176932
21.7833	-0.205974
21.8944	-0.220613
22.0056	-0.235213
22.1167	-0.249841
22.2278	-0.264808
22.3389	-0.27953
22.45	-0.293833
22.5611	-0.308635
22.6722	-0.323766
22.7833	-0.338666
22.8944	-0.353631
23.0056	-0.369029
23.2278	-0.399487
23.3389	-0.414626
23.45	-0.430078
23.5611	-0.445543
23.6722	-0.460704
23.7833	-0.47568
23.8944	-0.491066
24.0056	-0.506168
24.1167	-0.521044
24.2278	-0.535561
24.3389	-0.550692
24.6722	-0.593469
24.7833	-0.607378
24.8944	-0.621026
25.0056	-0.634612
25.1167	-0.647577
25.2278	-0.660678
25.3389	-0.673426
25.45	-0.686287
25.5611	-0.69836
25.6722	-0.710877
25.7833	-0.722511
26.1167	-0.757448
26.2278	-0.768901
26.3389	-0.780665
26.45	-0.791638
26.5611	-0.802889
26.6722	-0.814485
26.7833	-0.826051
26.8944	-0.837221
27.0056	-0.848782
27.1167	-0.860707
27.2278	-0.871927
27.5611	-0.90715
27.6722	-0.918699
27.7833	-0.931209
27.8944	-0.942729
28.0056	-0.954339
28.1167	-0.966139
28.2278	-0.977534
28.3389	-0.989283
28.45	-1.00098
28.5611	-1.01301
29.0056	-1.05894
29.1167	-1.06997
29.2278	-1.08114
29.3389	-1.09217
29.45	-1.10283
29.5611	-1.11325
29.6722	-1.12439
29.7833	-1.1343
29.8944	-1.14433
30.0056	-1.15481
30.45	-1.19302
30.5611	-1.20227
30.6722	-1.21162
30.7833	-1.22005
30.8944	-1.22912
31.0056	-1.23769
31.1167	-1.24649
31.2278	-1.25491
31.3389	-1.26342
31.45	-1.27157
31.8944	-1.30273
32.0056	-1.31025
32.1167	-1.31819
32.2278	-1.32516
32.3389	-1.33195
32.45	-1.33925
32.5611	-1.34573
32.6722	-1.35286
32.7833	-1.35918
33.3389	-1.39023
33.45	-1.39622
33.5611	-1.40208
33.6722	-1.40763
33.7833	-1.41347
33.8944	-1.41868
34.0056	-1.42412
34.1167	-1.42989
34.2278	-1.43562
34.7833	-1.46269
34.8944	-1.46824
35.0056	-1.47323
35.1167	-1.47866
35.2278	-1.48401
35.3389	-1.48909
35.45	-1.49428
35.5611	-1.49968
35.6722	-1.50473
36.2278	-1.5293
36.3389	-1.53429
36.45	-1.53896
36.5611	-1.54345
36.6722	-1.54783
36.7833	-1.55206
36.8944	-1.55607
37.0056	-1.55996
37.1167	-1.56354
37.6722	-1.57988
37.7833	-1.58254
37.8944	-1.58539
38.0056	-1.58774
38.1167	-1.59007
38.2278	-1.59219
38.3389	-1.59413
38.45	-1.59577
38.5611	-1.59707
39.1167	-1.5982
39.2278	-1.5975
39.3389	-1.59606
39.45	-1.5945
39.5611	-1.59218
39.6722	-1.5896
39.7833	-1.58671
39.8944	-1.58337
40.0056	-1.57926
40.5611	-1.55399
40.6722	-1.54747
40.7833	-1.54104
40.8944	-1.53433
41.0056	-1.52737
41.1167	-1.52018
41.2278	-1.51279
41.3389	-1.50516
41.45	-1.49731
41.8944	-1.46286
42.0056	-1.45411
42.1167	-1.44452
42.2278	-1.43481
42.3389	-1.4256
42.45	-1.41552
42.5611	-1.40543
42.6722	-1.39522
42.7833	-1.38568
42.8944	-1.36636
43.3389	-1.33246
43.45	-1.32172
43.5611	-1.31096
43.6722	-1.3
43.7833	-1.2892
43.8944	-1.2784
44.0056	-1.26761
44.1167	-1.25685
44.2278	-1.24535
44.3389	-1.1673
44.7833	-1.19165
44.8944	-1.18093
45.0056	-1.17045
45.1167	-1.15985
45.2278	-1.14959
45.3389	-1.13944
45.45	-1.1294
45.5611	-1.11947
45.6722	-1.10911
45.7833	-1.02778
46.1167	-1.07082
46.2278	-1.06164
46.3389	-1.05215
46.45	-1.04319
46.5611	-1.03435
46.6722	-1.02512
46.7833	-1.01647
46.8944	-1.00787
47.0056	-0.999296
47.1167	-0.990732
47.2278	-0.896076
47.5611	-0.954813
47.6722	-0.946308
47.7833	-0.937154
47.8944	-0.927341
48.0056	-0.917703
48.1167	-0.907607
48.2278	-0.897177
48.3389	-0.886164
48.45	-0.875065
48.5611	-0.863588
48.6722	-0.841402
49.0056	-0.813584
49.1167	-0.800365
49.2278	-0.78616
49.3389	-0.772105
49.45	-0.757752
49.5611	-0.742754
49.6722	-0.727878
49.7833	-0.712365
49.8944	-0.697289
50.0056	-0.681362
50.1167	-0.65687
50.3389	-0.633867
50.45	-0.617485
50.5611	-0.601607
50.6722	-0.585032
50.7833	-0.568519
50.8944	-0.552542
51.0056	-0.536103
51.1167	-0.519745
51.2278	-0.504032
51.3389	-0.487793
51.45	-0.471863
51.7833	-0.425637
51.8944	-0.410391
52.0056	-0.395494
52.1167	-0.38083
52.2278	-0.366135
52.3389	-0.351991
52.45	-0.338016
52.5611	-0.324417
52.6722	-0.311021
52.7833	-0.297764
52.8944	-0.284933
53.2278	-0.247598
53.3389	-0.23557
53.45	-0.224012
53.5611	-0.21268
53.6722	-0.201292
53.7833	-0.190376
53.8944	-0.179346
54.0056	-0.168346
54.1167	-0.157618
54.2278	-0.147249
54.3389	-0.136845
54.45	-0.134105
54.5611	-0.0556688
54.6722	-0.105349
54.7833	-0.0950185
54.8944	-0.0839544
55.0056	-0.0735384
55.1167	-0.0626749
55.2278	-0.0509297
55.3389	-0.0397905
55.45	-0.0284738
55.5611	-0.0169497
55.6722	-0.00519135
55.7833	0.00682411
56.0056	0.024219
56.1167	0.0450648
56.2278	0.0576654
56.3389	0.0717462
56.45	0.085643
56.5611	0.099638
56.6722	0.114755
56.7833	0.130062
56.8944	0.145682
57.0056	0.161366
57.1167	0.178189
57.2278	0.195172
57.45	0.230155
57.5611	0.248045
57.6722	0.266431
57.7833	0.285127
57.8944	0.304358
58.0056	0.323554
58.1167	0.342828
58.2278	0.362329
58.3389	0.382007
58.45	0.402214
58.5611	0.422126
58.6722	0.442147
58.8944	0.482652
59.0056	0.503049
59.1167	0.523422
59.2278	0.543335
59.3389	0.563452
59.45	0.583457
59.5611	0.602956
59.6722	0.622555
59.7833	0.641638
59.8944	0.660745
60.0056	0.679198
60.1167	0.697773
60.3389	0.731582
60.45	0.750947
60.5611	0.768119
60.6722	0.785067
60.7833	0.801796
60.8944	0.818054
61.0056	0.834325
61.1167	0.850304
61.2278	0.865904
61.3389	0.881454
61.45	0.896659
61.8944	0.95569
62.0056	0.970143
62.1167	0.984255
62.2278	0.998472
62.3389	1.01259
62.45	1.02656
62.5611	1.0405
62.6722	1.05439
62.7833	1.06821
62.8944	1.08197
63.3389	1.13691
63.45	1.15071
63.5611	1.16411
63.6722	1.17773
63.7833	1.1914
63.8944	1.2049
64.0056	1.21845
64.1167	1.23152
64.2278	1.24491
64.3389	1.25796
64.7833	1.30988
64.8944	1.32215
65.0056	1.33439
65.1167	1.34652
65.2278	1.35808
65.3389	1.3696
65.45	1.38064
65.5611	1.39144
65.6722	1.40199
66.2278	1.45083
66.3389	1.45933
66.45	1.46813
66.5611	1.47649
66.6722	1.48418
66.7833	1.49201
66.8944	1.49941
67.0056	1.50663
67.1167	1.51338
67.6722	1.54532
67.7833	1.55096
67.8944	1.55696
68.0056	1.56215
68.1167	1.56787
68.2278	1.57307
68.3389	1.57828
68.45	1.58331
68.5611	1.58865
69.1167	1.61384
69.2278	1.61892
69.3389	1.62365
69.45	1.62897
69.5611	1.63368
69.6722	1.63869
69.7833	1.64353
69.8944	1.64809
70.0056	1.65313
70.5611	1.67441
70.6722	1.67807
70.7833	1.68211
70.8944	1.68541
71.0056	1.68866
71.1167	1.6915
71.2278	1.69448
71.3389	1.69698
71.45	1.69936
72.0056	1.70663
72.1167	1.70736
72.2278	1.70744
72.3389	1.70749
72.45	1.70695
72.5611	1.70642
72.6722	1.70529
72.7833	1.70422
72.8944	1.70248
73.45	1.69125
73.5611	1.68849
73.6722	1.68511
73.7833	1.682
73.8944	1.67869
74.0056	1.67469
74.1167	1.67071
74.2278	1.66643
74.3389	1.66214
74.8944	1.63949
75.0056	1.63505
75.1167	1.63012
75.2278	1.62499
75.3389	1.62081
75.45	1.61603
75.5611	1.61099
75.6722	1.60674
75.7833	1.5868
76.3389	1.58088
76.45	1.57681
76.5611	1.57251
76.6722	1.56796
76.7833	1.56399
76.8944	1.56002
77.0056	1.55551
77.1167	1.55157
77.2278	1.47551
77.6722	1.51996
77.7833	1.52574
77.8944	1.52249
78.0056	1.51821
78.1167	1.5144
78.2278	1.51053
78.3389	1.50632
78.45	1.50226
78.5611	1.49749
78.6722	1.49306
79.1167	1.4615
79.2278	1.46669
79.3389	1.46
79.45	1.45341
79.5611	1.44647
79.6722	1.43919
79.7833	1.43156
79.8944	1.42361
80.0056	1.4156
80.1167	1.40699
80.5611	1.37132
80.6722	1.3616
80.7833	1.3524
80.8944	1.34283
81.0056	1.33329
81.1167	1.32362
81.2278	1.31363
81.3389	1.30365
81.45	1.2943
81.5611	1.28443
82.0056	1.24491
82.1167	1.2347
82.2278	1.22492
82.3389	1.21476
82.45	1.20488
82.5611	1.19457
82.6722	1.18392
82.7833	1.1739
82.8944	1.16354
83.0056	1.15257
83.45	1.10963
83.5611	1.09811
83.6722	1.08709
83.7833	1.07584
83.8944	1.06442
84.0056	1.05353
84.1167	1.04212
84.2278	1.03096
84.3389	1.01956
84.45	1.00866
84.8944	0.965935
85.0056	0.954904
85.1167	0.944112
85.2278	0.933648
85.3389	0.922354
85.45	0.911559
85.5611	0.900354
85.6722	0.889272
85.7833	0.877406
85.8944	0.866127
86.2278	0.830506
86.3389	0.818345
86.45	0.805964
86.5611	0.793362
86.6722	0.780532
86.7833	0.767554
86.8944	0.754069
87.0056	0.74109
87.1167	0.727187
87.2278	0.71359
87.3389	0.699441
87.6722	0.655386
87.7833	0.639939
87.8944	0.624719
88.0056	0.608621
88.1167	0.59277
88.2278	0.576014
88.3389	0.559633
88.45	0.542819
88.5611	0.525798
88.6722	0.50839
88.7833	0.490883
89.1167	0.43759
89.2278	0.419802
89.3389	0.401267
89.45	0.383359
89.5611	0.365431
89.6722	0.347503
89.7833	0.32982
89.8944	0.311224
90.0056	0.2937
90.1167	0.275928
90.2278	0.258347
90.45	0.222865
90.5611	0.205908
90.6722	0.187874
90.7833	0.170938
90.8944	0.153202
91.0056	0.135941
91.1167	0.11881
91.2278	0.10103
91.3389	0.0835728
91.45	0.0662033
91.5611	0.0485809
91.6722	0.0359856
92.0056	-0.0227885
92.1167	-0.0406414
92.2278	-0.0587767
92.3389	-0.0769235
92.45	-0.0950731
92.5611	-0.113316
92.6722	-0.131454
92.7833	-0.149574
92.8944	-0.167474
93.0056	-0.185155
93.3389	-0.239316
93.45	-0.256752
93.5611	-0.274104
93.6722	-0.291365
93.7833	-0.308951
93.8944	-0.32602
94.0056	-0.34342
94.1167	-0.360216
94.2278	-0.377306
94.3389	-0.393451
94.45	-0.409836
94.7833	-0.459512
94.8944	-0.475065
95.0056	-0.491306
95.1167	-0.507602
95.2278	-0.523414
95.3389	-0.539654
95.45	-0.556061
95.5611	-0.572333
95.6722	-0.588384
95.7833	-0.604731
95.8944	-0.620876
96.2278	-0.670015
96.3389	-0.68646
96.45	-0.703145
96.5611	-0.719711
96.6722	-0.736053
96.7833	-0.752715
96.8944	-0.769314
97.0056	-0.785735
97.1167	-0.802359
97.2278	-0.818534
97.3389	-0.835092
97.6722	-0.883306
97.7833	-0.899408
97.8944	-0.915105
98.0056	-0.930546
98.1167	-0.945976
98.2278	-0.961208
98.3389	-0.97604
98.45	-0.990369
98.5611	-1.00491
98.6722	-1.01878
99.1167	-1.07363
99.2278	-1.08695
99.3389	-1.09947
99.45	-1.11235
99.5611	-1.12499
99.6722	-1.13746
99.7833	-1.14908
99.8944	-1.16112
100.006	-1.17368
100.117	-1.18535
100.561	-1.23057
100.672	-1.24227
100.783	-1.25302
100.894	-1.2637
101.006	-1.27436
101.117	-1.28481
101.228	-1.29524
101.339	-1.30545
101.45	-1.31621
101.561	-1.32659
102.006	-1.36502
102.117	-1.3747
102.228	-1.38398
102.339	-1.39319
102.45	-1.40245
102.561	-1.41148
102.672	-1.4206
102.783	-1.42942
102.894	-1.43834
103.45	-1.47994
103.561	-1.48855
103.672	-1.49752
103.783	-1.50574
103.894	-1.5139
104.006	-1.522
104.117	-1.53079
104.228	-1.53877
104.339	-1.54762
104.894	-1.58895
