# Supplementary material for: Measurement of the superfluid fraction of a supersolid by Josephson effect
Source: Nature. 2024 May 8;629(8013):773–7. doi: 10.1038/s41586-024-07361-9 (PMC11111407; doi:10.1038/s41586-024-07361-9)
Supplement: Supplementary file 3 — Source Data Fig. 3 [file 41586_2024_7361_MOESM3_ESM.xls]

## Sheet: Frequancies_Z
\epsilon_dd	\omega_J (Hz)	Error \omega_J (Hz)	Error \epsilon_dd
1.41978	18.5	2	0.0039005
1.42762	13.8	1.3	0.00394371
1.44358	10	1.3	0.00403233
1.44358	10.6	0.8	0.00403233

## Sheet: Frequencies_Phase
\epsilon_dd	\omega_J (Hz)	Error \omega_J (Hz)	Error \epsilon_dd
1.39676	27.8	1.8	0.00377502
1.40435	24.8	0.8	0.00381616
1.41978	18.6	1.5	0.0039005
1.42762	14.6	1.2	0.00394371
1.43556	12	1.2	0.00398765
1.44358	10.2	0.6	0.00403233

## Sheet: Frequencies_Numerical
\epsilon_dd	\omega_J (Hz)
1.39	31.68
1.4	26.766
1.41	22.716
1.42	19.0548
1.43	15.8116
1.44	13.41
1.45	10.7305
1.46	8.22006
1.47	5.12604
