# Supplementary material for: Measurement of the superfluid fraction of a supersolid by Josephson effect
Source: Nature. 2024 May 8;629(8013):773–7. doi: 10.1038/s41586-024-07361-9 (PMC11111407; doi:10.1038/s41586-024-07361-9)
Supplement: Supplementary file 4 — Source Data Fig. 4 [file 41586_2024_7361_MOESM4_ESM.xls]

## Sheet: fs from frequencies
\epsilon_dd	\f_s	Error \f_s (lower)	Error \f_s (upper)	Error \epsilon_dd
1.39676	0.793837	0.199239	0.310503	0.00377502
1.40435	0.646797	0.129744	0.233419	0.00381616
1.41978	0.313497	0.0620843	0.112693	0.0039005
1.42762	0.184565	0.0373407	0.0667841	0.00394371
1.43556	0.11472	0.0237994	0.0418435	0.00398765
1.44358	0.0766969	0.0135503	0.0267026	0.00403233

## Sheet: fs from current-phase relation
\epsilon_dd	\f_s	Error \f_s	Error \epsilon_dd
1.42762	0.174641	0.0582921	0.00394371
1.41978	0.202216	0.0593247	0.0039005
1.44358	0.156258	0.10251	0.00403233
1.44358	0.137875	0.0571286	0.00403233

## Sheet: fs numerical
\epsilon_dd	\f_s	Error \f_s
1.39	0.777675	0.108462
1.4	0.59582	0.0361541
1.41	0.413965	0.0180771
1.42	0.283954	0.0144617
1.43	0.180409	0.00361541
1.44	0.124623	0.00361541
1.45	0.0774783	0.00289233

## Sheet: Data Panel b
\sin{\phi}	\frac{dZ}{dt}
-0.000382054	4.45418e-06
-0.0156458	8.75104e-05
-0.0309099	0.000245169
-0.0462931	0.000429916
-0.0618721	0.000593193
-0.078024	0.000783403
-0.0951377	0.00114127
-0.113289	0.00165223
-0.132309	0.00228675
-0.151846	0.00294939
-0.171575	0.0036383
-0.190847	0.00430679
-0.209737	0.00482772
-0.228399	0.00524977
-0.246215	0.00558803
-0.263549	0.0058806
-0.280284	0.00611883
-0.296391	0.0063073
-0.312163	0.00648946
-0.327679	0.0066703
-0.342638	0.00687433
-0.357756	0.0071009
-0.372751	0.00733909
-0.418502	0.00838587
-0.433871	0.00871965
-0.449058	0.00909886
-0.464333	0.00965608
-0.478732	0.0101996
-0.492671	0.0106246
-0.506215	0.0109914
-0.519629	0.0113384
-0.532052	0.0116507
-0.544108	0.0119314
-0.555716	0.0121291
-0.577675	0.0123526
-0.588019	0.0124344
-0.598085	0.012566
-0.607985	0.0127043
-0.61839	0.0129114
-0.628141	0.0131477
-0.648585	0.0136105
-0.658258	0.0138481
-0.668046	0.0141086
-0.677228	0.014311
-0.686593	0.0144965
-0.728474	0.0145962
-0.704551	0.0147051
-0.713553	0.014852
-0.721816	0.0149877
-0.7301	0.0150674
-0.737547	0.0151692
-0.745355	0.0152753
-0.792368	0.0152879
-0.759955	0.0152683
-0.766993	0.0153005
-0.773761	0.0153543
-0.780554	0.0154168
-0.786995	0.0154578
-0.799824	0.0155206
-0.805628	0.015527
-0.811335	0.0155228
-0.817662	0.0155352
-0.823328	0.0156266
-0.829327	0.0157084
-0.839942	0.0157239
-0.844716	0.0157026
-0.849407	0.015632
-0.853848	0.0155943
-0.857886	0.0155568
-0.870517	0.0153757
-0.874052	0.0153367
-0.877568	0.0152828
-0.880883	0.0152792
-0.884023	0.015313
-0.889063	0.0153166
-0.890988	0.0153481
-0.893214	0.0153826
-0.894828	0.0153519
-0.896199	0.0152741
-0.899271	0.0150273
-0.900006	0.0150016
-0.900659	0.0149438
-0.901674	0.0149492
-0.902443	0.0150014
-0.904353	0.0152051
-0.905492	0.0153826
-0.906299	0.0155681
-0.90739	0.0156947
-0.908122	0.015897
-0.909613	0.0161725
-0.909706	0.0161899
-0.909146	0.0160972
-0.908865	0.0159753
-0.908017	0.0158562
-0.906335	0.0154595
-0.904994	0.0152789
-0.903804	0.0151308
-0.902569	0.0149934
-0.901179	0.0148733
-0.895102	0.0147853
-0.896729	0.0147509
-0.895069	0.0148051
-0.893341	0.0148651
-0.891533	0.014937
-0.884602	0.0149977
-0.881777	0.0149465
-0.878622	0.0148471
-0.87486	0.0146973
-0.870733	0.014502
-0.866308	0.0142882
-0.856751	0.0139339
-0.8516	0.0137543
-0.846559	0.013575
-0.841063	0.013404
-0.835421	0.0132936
-0.824687	0.013266
-0.819045	0.0132981
-0.813589	0.0133022
-0.807999	0.0133085
-0.801882	0.0132591
-0.79556	0.0132075
-0.781623	0.0129122
-0.773925	0.012709
-0.765606	0.0124635
-0.756971	0.0122148
-0.747509	0.0119901
-0.727741	0.0115054
-0.717218	0.0112677
-0.706435	0.0109997
-0.694997	0.0106986
-0.68335	0.0104539
-0.671775	0.010257
-0.647465	0.00982025
-0.634983	0.00964569
-0.621736	0.00943712
-0.60834	0.00921797
-0.594502	0.00901842
-0.565295	0.00849211
-0.549508	0.00820386
-0.533404	0.00790454
-0.516713	0.00756653
-0.499387	0.00716315
-0.481071	0.00674634
-0.443507	0.00599086
-0.424267	0.00568129
-0.40483	0.00540656
-0.385203	0.00511966
-0.36587	0.00489442
-0.364181	0.00468734
-0.326252	0.0044454
-0.305871	0.00423457
-0.285353	0.00401693
-0.264973	0.00373879
-0.243977	0.00345636
-0.222708	0.00315835
-0.179426	0.00252399
-0.157503	0.00217562
-0.134822	0.00176819
-0.111978	0.00129352
-0.0892238	0.00077359
-0.0670467	0.000245111
-0.0429322	-0.000336445
-0.0203082	-0.00092228
0.00238559	-0.0014464
0.0248749	-0.00190839
0.046673	-0.0023393
0.0684879	-0.00271587
0.110224	-0.0033469
0.130772	-0.00359722
0.150971	-0.00382812
0.17068	-0.00407683
0.190668	-0.00435692
0.210211	-0.00465278
0.230157	-0.00501232
0.250181	-0.00539643
0.270642	-0.00574228
0.290802	-0.00610938
0.311385	-0.00647625
0.331616	-0.00679524
0.372393	-0.00745778
0.392702	-0.00775962
0.412583	-0.0080204
0.432208	-0.00834822
0.451531	-0.0085959
0.470599	-0.00885338
0.489213	-0.00905319
0.507422	-0.00930529
0.52482	-0.00952899
0.541644	-0.00971708
0.558345	-0.00993486
0.57456	-0.0101495
0.605214	-0.0105296
0.620129	-0.0107396
0.634569	-0.010958
0.648857	-0.0111742
0.662473	-0.0113668
0.675942	-0.0114556
0.701636	-0.0115794
0.713844	-0.0115751
0.725796	-0.01159
0.737587	-0.0116122
0.749177	-0.0116255
0.771178	-0.0116991
0.781598	-0.0117906
0.791686	-0.0118985
0.801703	-0.0120618
0.811167	-0.0122597
0.820385	-0.0124666
0.837878	-0.0129327
0.845988	-0.0131392
0.853509	-0.0132743
0.860486	-0.013403
0.867204	-0.0135198
0.879134	-0.0136114
0.884441	-0.0135701
0.889402	-0.0134985
0.893977	-0.0134061
0.898522	-0.013333
0.902766	-0.0132763
0.911184	-0.0132464
0.915332	-0.0132476
0.919253	-0.0132939
0.923299	-0.0133833
0.927115	-0.0134892
0.924144	-0.0137085
0.937994	-0.0137873
0.941319	-0.0138647
0.944541	-0.0139431
0.947416	-0.0139551
0.954988	-0.0138412
0.957017	-0.0138338
0.958919	-0.013832
0.960569	-0.0138537
0.961982	-0.013889
0.96491	-0.0141172
0.965456	-0.0142108
0.965801	-0.0143243
0.965912	-0.0144474
0.964968	-0.0145734
0.964194	-0.0145283
0.963186	-0.0144315
0.961988	-0.0143023
0.960634	-0.0141547
0.955645	-0.0138269
0.953709	-0.0137922
0.951821	-0.0137707
0.949894	-0.0138058
0.94436	-0.0141577
0.942558	-0.0143517
0.939116	-0.0147562
0.937209	-0.0149482
0.933061	-0.015181
0.930778	-0.0151988
0.928114	-0.0151255
0.925199	-0.015027
0.922227	-0.0149061
0.910948	-0.0143343
0.906494	-0.0141437
0.901747	-0.0139673
0.896707	-0.0138613
0.891209	-0.0138089
0.878203	-0.0136793
0.872292	-0.0136416
0.865301	-0.0136328
0.857859	-0.0136261
0.850123	-0.0136361
0.841672	-0.0136592
0.824067	-0.0135838
0.814397	-0.0135342
0.804611	-0.01347
0.794527	-0.0133691
0.783677	-0.0132503
0.88888	-0.0131143
0.76182	-0.0129664
0.750212	-0.0128029
0.738134	-0.0126402
0.725974	-0.0124743
0.713418	-0.0123128
0.700434	-0.012138
0.672585	-0.0117335
0.658206	-0.0114906
0.643	-0.0112061
0.627811	-0.0109318
0.61178	-0.0106381
0.578871	-0.0099922
0.562462	-0.00967237
0.5456	-0.00936724
0.528672	-0.00905206
0.511403	-0.00875686
0.494585	-0.0085017
0.461114	-0.00800756
0.444398	-0.00775289
0.427785	-0.00750709
0.410911	-0.00722617
0.39425	-0.00694482
0.377084	-0.00663617
0.359917	-0.00632085
0.342059	-0.00602935
0.324144	-0.00576789
0.305714	-0.00547521
0.286426	-0.00515956
0.266921	-0.0048647
0.225648	-0.00426987
0.204087	-0.00399076
0.181994	-0.00365563
0.159303	-0.00329275
0.135574	-0.00292662
0.111874	-0.00252498
0.0919302	-0.00207189
0.062837	-0.00159975
0.0380829	-0.00117607
0.013212	-0.000748191
-0.0115309	-0.000331379
-0.0363441	-2.44489e-06
-0.0609819	0.000314142
-0.0854518	0.000615342
-0.10967	0.000894186
-0.133556	0.00116996
-0.156811	0.00143637
-0.179949	0.00167517
-0.202362	0.00190435
-0.0971096	0.00215792
-0.24589	0.00242616
-0.266966	0.00275019
-0.287401	0.00312156
-0.307872	0.00351142
-0.327372	0.0038942
-0.365472	0.00466543
-0.384095	0.00507888
-0.402012	0.00547457
-0.419486	0.00583174
-0.436325	0.00619148
-0.45332	0.00653776
-0.430493	0.00688552
-0.486168	0.00725982
-0.502202	0.00761457
-0.518036	0.00799382
-0.533529	0.00837225
-0.548837	0.00870461
-0.578371	0.00929331
-0.592681	0.00960721
-0.607186	0.00992572
-0.620958	0.0102339
-0.634896	0.0105459
-0.648168	0.0108162
-0.673456	0.0113494
-0.685652	0.0115469
-0.697358	0.0117725
-0.70856	0.0119921
-0.719494	0.0121872
-0.749917	0.0127409
-0.759375	0.012948
-0.768142	0.0131664
-0.776394	0.0133931
-0.78421	0.0136052
-0.797776	0.0140919
-0.803674	0.0143353
-0.808918	0.0145424
-0.813599	0.0147514
-0.817339	0.0148905
-0.875569	0.0149622
-0.823588	0.0149996
-0.82637	0.0150045
-0.828917	0.0149839
-0.831025	0.0149378
-0.832798	0.0148767
-0.834845	0.0148054
-0.883689	0.0147551
-0.839349	0.0147103
-0.841892	0.014698
-0.844562	0.0147234
-0.847396	0.0148086
-0.850336	0.0149532
-0.859255	0.0155043
-0.861839	0.0156666
-0.86418	0.0158006
-0.866592	0.0158688
-0.868496	0.0159078
-0.889823	0.0158942
-0.87166	0.0158613
-0.872876	0.0157776
-0.873947	0.0157047
-0.874812	0.0156336
-0.875473	0.0155988
-0.875923	0.0155507
-0.875984	0.0155891
-0.875358	0.015643
-0.874733	0.0157045
-0.873575	0.0157425
-0.871235	0.015769
-0.86963	0.0157145
-0.867604	0.015624
-0.865895	0.0154993
-0.863975	0.0153464
-0.861995	0.0151788
-0.858297	0.0148951
-0.856863	0.0148329
-0.855661	0.0148151
-0.854682	0.0148696
-0.853888	0.0149657
-0.803801	0.0151082
-0.852083	0.0154952
-0.851579	0.0157018
-0.850691	0.0159229
-0.849658	0.016119
-0.848016	0.0162339
-0.873039	0.0162863
-0.843545	0.0162934
-0.840179	0.0162612
-0.836377	0.0161962
-0.831905	0.0160671
-0.826804	0.015927
-0.808595	0.0154623
-0.801414	0.0153248
-0.794147	0.015235
-0.786678	0.0151863
-0.778628	0.0151375
-0.761989	0.0149636
-0.753462	0.0148769
-0.744331	0.0147408
-0.735241	0.0145906
-0.725518	0.0144142
-0.715474	0.014207
-0.693802	0.0136799
-0.682221	0.0133751
-0.670363	0.0130868
-0.658021	0.0128585
-0.645421	0.0126373

## Sheet: Data Panel c
\sin{\phi}	\frac{dZ}{dt}	Error \frac{dZ}{dt}	Error \sin{\phi}
0.108646	-0.00192813	0.0198327	0.370391
-0.940089	0.00394353	0.0312996	0.115871
0.201785	0.0131032	0.0321242	0.399039
-0.924409	0.0373346	0.0367188	0.209674
-0.978136	-0.000197413	0.044569	0.15887
0.88276	-0.0215455	0.0396314	0.175753
0.974173	-0.0128534	0.0347696	0.110236
0.988732	-0.014242	0.0369446	0.052026
